# Supplementary material for: Bismuth Complex Controlled Morphology Evolution and CuSCN-Induced Transport Improvement Enable Efficient BiI3 Solar Cells
Source: Nanomaterials (Basel). 2022 Sep 8;12(18):3121. doi: 10.3390/nano12183121 (PMC9506543; doi:10.3390/nano12183121)
Supplement: Supplementary file 1 [file nanomaterials-12-03121-s001.zip]

Archive with 1 entries (1 files):
- nanomaterials-1887727-supplementary.pdf
